# Supplementary material for: Patient as teacher sessions contextualize learning, enhancing knowledge, communication, and participation of pharmacy students in the United Kingdom
Source: J Educ Eval Health Prof. 2020 May 20;17:15. doi: 10.3352/jeehp.2020.17.15 (PMC7344118; doi:10.3352/jeehp.2020.17.15)
Supplement: Supplementary file 1 [file jeehp-17-15-dataset1.xlsx]

## Sheet: PAT data dictionary
Question number	Type	Label	Options
Q1	Numeric	What is your gender? - Selected Choice	{1, Male}...
Q1_4_TEXT	String	What is your gender? - Other (Please specify) - Text	None
Q2	Numeric	What is your age?	{1, 17}...
Q3	Numeric	What is your ethnic group?	{1, Asian/Asian British}...
Q4	Numeric	What degree do you study?	{1, Medicine}...
Q5	Numeric	What year are you?	{1, First}...
Q6	Numeric	What is the topic of the Patient As Techer activity?
(Please select one using the drop-down list)	{1, Cardiovascular}...
Q7	Numeric	On a scale of 1 (least satisfactory) to 5 (most satisfactory) how would you rate the teaching session?	{1, 1}...
Q8	Numeric	Which aspect of the session did you find the most worthwhile?	{1, Teacher led}...
Q9	String	Which aspect of the session did you find the least worthwhile? (Please add your comment)	None
Q10	Numeric	How much did you learn from the session about the care of the patient?	{1, Nothing}...
Q11	Numeric	The involvement of a patient in the session helped me to gain a greater understanding of the patients’ problems	{1, Strongly disagree}...
Q12	String	Briefly describe what benefits you think may be gained (if any) from involving patients/clients in teaching sessions
(Please add your comment)	None
Q13	Numeric	Would you like to see more of this type of session?	{1, No}...
Q14	Numeric	Learning from expert patients helped to contextualise my learning	{1, Strongly disagree}...
Q15	Numeric	Learning from expert patients helped to improve my communication & consultation skills	{1, Strongly disagree}...
Q16	Numeric	My confidence when talking to patients was improved by the patient encounter	{1, Strongly disagree}...
Q17	Numeric	The expert patient generated interest and enthusiasm during the session	{1, Strongly disagree}...
Q13_Rec	Numeric	More PAT sessions	{1, Not sure}...
Sum_Q14_15_16_17	Numeric	Sum Q14 + Q15 + Q16 + Q17	None
Q6_Rec_String	String	Topic	None
Q11_Rec	Numeric	The involvement of a patient in the session helped me to gain a greater understanding of the patients’ problems	{1.00, Disagree}...
Q14_Rec	Numeric	Learning from expert patients helped to contextualise my learning	{1.00, Disagree}...
Q15_Rec	Numeric	Learning from expert patients helped to improve my communication & consultation skills	{1.00, Disagree}...
Q16_Rec	Numeric	My confidence when talking to patients was improved by the patient encounter	{1.00, Disagree}...
Q17_Rec	Numeric	The expert patient generated interest and enthusiasm during the session	{1.00, Disagree}...

## Sheet: PAT data set
Q1	Q1_4_TEXT	Q2	Q3	Q4	Q5	Q6	Q7	Q8	Q9	Q10	Q11	Q12	Q13	Q14	Q15	Q16	Q17	Q13_Rec	Sum_Q14_15_16_17	Q6_Rec_String	Q11_Rec	Q14_Rec	Q15_Rec	Q16_Rec	Q17_Rec
1		5	1	4	1	#NULL!	4	2	Questioning	3	4	Confidence with talking to patents	6	4	4	3	3	3	14	Patient led	1	2	2	1	1
1		5	1	4	1	#NULL!	4	2	The consultation	3	4	Confidence In experiencing patient; pharmacist interactions	6	4	4	4	3	3	15	Patient led	1	2	2	2	1
1		2	1	4	1	1	4	4		3	4	you would experience first hand what it is really like to deal with patients which this boosts your confidence and gives you a realistic idea of what it will be like to talk to patients.	6	3	5	4	3	3	15	Combination of Teacher and Patient	1	1	2	2	1
1		4	1	4	1	#NULL!	5	1		4	5		6	4	4	4	3	3	15	Teacher led	1	2	2	2	1
1		4	1	4	2	1	3	2	Teacher led	4	4	Provides a first hand example of how these conditions can affect a persons day to day life.	6	4	4	4	3	3	15	Patient led	1	2	2	2	1
1		2	1	4	1	3	2	1	active listening	3	3	must be sure about advice given can ask patient to wait whilst you research	6	4	4	3	4	3	15	Teacher led	2	2	2	1	2
1		2	1	4	1	1	4	4	The Questioning Stage	3	4	Able to practise in a real life situation	6	4	4	4	4	3	16	Combination of Teacher and Patient	2	2	2	2	2
1		4	3	4	1	2	4	4		3	4		6	4	4	4	4	3	16	Combination of Teacher and Patient	2	2	2	2	2
1		3	1	4	1	#NULL!	4	4		4	4		8	4	3	4	4	1	15	Combination of Teacher and Patient	2	2	1	2	2
1		5	1	4	1	2	4	4		4	5	To develop communication skills	6	5	5	4	4	3	18	Combination of Teacher and Patient	2	2	2	2	2
1		5	2	4	1	#NULL!	4	1		4	4		6	4	4	4	4	3	16	Teacher led	2	2	2	2	2
1		3	1	4	1	#NULL!	4	4		4	4	You have the chance to put in practice your skills	6	4	3	4	4	3	15	Combination of Teacher and Patient	2	2	1	2	2
1		2	1	4	1	10	5	3		4	5	Understanding their story	8	4	4	4	4	1	16	Discussion	2	2	2	2	2
1		3	1	4	1	1	5	3		4	5		6	4	4	4	4	3	16	Discussion	2	2	2	2	2
1		5	1	4	2	1	4	3	None	4	4	improve your skills	6	4	4	4	4	3	16	Discussion	2	2	2	2	2
1		3	1	4	2	1	3	2	The time with patients was too long.	4	5	Increases communication skills as well as knowledge on conditions that we may not have known about.	8	4	4	4	4	1	16	Patient led	2	2	2	2	2
1		5	1	4	2	1	4	4	all	4	4	I got a lotto benefit	6	4	4	4	4	3	16	Combination of Teacher and Patient	2	2	2	2	2
1		4	4	4	1	1	4	4	N/A	4	5	Gave me more self confidence when speaking with patients	6	4	4	4	4	3	16	Combination of Teacher and Patient	2	2	2	2	2
1		5	1	4	1	#NULL!	5	2	Teacher	4	5		6	5	5	5	4	3	19	Patient led	2	2	2	2	2
1		3	1	4	2	1	4	4		4	5	Helps us get a first hand opinion of the diseases we are studying and helps us better understand the symptoms patients experience, as well as the medicine they take and if it is actually working for them	6	4	5	4	5	3	18	Combination of Teacher and Patient	2	2	2	2	2
1		4	5	4	1	1	5	3		4	5	Putting our knowledge into practice as well as providing real life examples of conditions	6	5	5	5	5	3	20	Discussion	2	2	2	2	2
1		5	1	4	2	1	4	4	None all aspects where great.	4	4	im an active learner and learn more from activities then from lectures. so discussing and asking questions with patients i feel is a more effective way of getting some information.	6	5	5	5	5	3	20	Combination of Teacher and Patient	2	2	2	2	2
1		4	1	4	2	1	5	4	N/A	4	5	It allowed me to experience there academics in real situation	6	5	5	5	5	3	20	Combination of Teacher and Patient	2	2	2	2	2
1		2	1	4	1	1	5	4	Jajsh	5	5	Jans	6	5	5	5	5	3	20	Combination of Teacher and Patient	2	2	2	2	2
1		3	1	4	1	#NULL!	4	4	Discussion	5	5	More real	6	5	5	5	5	3	20	Combination of Teacher and Patient	2	2	2	2	2
1		5	1	4	1	2	5	4		5	5		6	5	5	5	5	3	20	Combination of Teacher and Patient	2	2	2	2	2
1		2	1	4	1	8	5	3	/	5	5	Knowing the power of questions and how they can lead to another.	6	5	5	5	5	3	20	Discussion	2	2	2	2	2
2		5	1	4	2	1	3	1		2	4		8	3	4	4	2	1	13	Teacher led	1	1	2	2	1
2		5	2	4	2	1	4	1		3	4		6	3	4	3	3	3	13	Teacher led	1	1	2	1	1
2		5	5	4	1	6	4	4		4	4		6	5	5	4	3	3	17	Combination of Teacher and Patient	1	2	2	2	1
2		5	4	4	2	1	2	4	Patient teaching	2	4		7	2	2	3	4	2	11	Combination of Teacher and Patient	2	1	1	1	2
2		5	1	4	1	3	2	1	active listening	3	3		6	3	4	3	4	3	14	Teacher led	2	1	2	1	2
2		3	1	4	1	7	4	2		4	5		6	4	4	3	4	3	15	Patient led	2	2	2	1	2
2		5	1	4	1	1	3	1	I think there aren't any negative aspects as the session was valuable because it gave me more experience and confidence.	3	4	listen actively to the real patient and understand their needs and what matters to them. Ask question and listen carefully to the responses, check the patient has understand the information they have been given.	6	4	4	4	4	3	16	Teacher led	2	2	2	2	2
2		3	5	4	1	#NULL!	4	2		3	5	You are able to gain better skills when interacting with real patients, not just role playing with students and staff	6	4	5	4	4	3	17	Patient led	2	2	2	2	2
2		3	5	4	2	1	4	4	A little too long with each patient- no more questions to ask/ aspects to discuss so can be a little awkward	3	5	To see how medications actually work on people (real experiences rather than text book knowledge)	6	4	3	4	4	3	15	Combination of Teacher and Patient	2	2	1	2	2
2		3	5	4	2	1	4	4		3	4		6	4	5	4	4	3	17	Combination of Teacher and Patient	2	2	2	2	2
2		3	5	4	1	2	4	4	The active listening	4	4	Getting an insight on how a consultation occurs.	6	4	4	4	4	3	16	Combination of Teacher and Patient	2	2	2	2	2
2		4	2	4	1	#NULL!	4	4		4	5		6	4	4	4	4	3	16	Combination of Teacher and Patient	2	2	2	2	2
2		3	1	4	1	#NULL!	4	4		4	5	I understood about the different aspects i should look out for during a consultation	6	4	4	4	4	3	16	Combination of Teacher and Patient	2	2	2	2	2
2		5	1	4	2	1	5	3		4	4	Get real life experience and have more confidence	6	4	4	4	4	3	16	Discussion	2	2	2	2	2
2		5	1	4	2	1	5	4	Patient interaction lecturer explanation	4	4	Improving communication skills and learning how to talk to people from all walks of life	6	4	5	4	4	3	17	Combination of Teacher and Patient	2	2	2	2	2
2		2	1	4	1	#NULL!	3	4	Consultation	4	4		6	4	4	4	4	3	16	Combination of Teacher and Patient	2	2	2	2	2
2		3	1	4	2	1	4	4		4	5		6	4	4	4	4	3	16	Combination of Teacher and Patient	2	2	2	2	2
2		5	2	4	1	6	3	3		4	4		6	4	4	4	4	3	16	Discussion	2	2	2	2	2
2		3	1	4	2	1	5	2		4	4		6	4	4	4	4	3	16	Patient led	2	2	2	2	2
2		2	1	4	1	4	4	4		5	4		6	4	4	4	4	3	16	Combination of Teacher and Patient	2	2	2	2	2
2		5	1	4	2	1	4	3		5	4		6	4	4	4	4	3	16	Discussion	2	2	2	2	2
2		3	1	4	1	1	4	4	Active listening	4	4		6	4	5	5	4	3	18	Combination of Teacher and Patient	2	2	2	2	2
2		5	3	4	2	1	5	4		5	5	Get to learn about real life scenarios and apply what we have been learning to a direct situation	6	5	5	5	4	3	19	Combination of Teacher and Patient	2	2	2	2	2
2		5	1	4	2	4	4	3	Patient led	3	3	The session informed me that patients have a complex number of problems all interacting with each other	7	4	4	3	5	2	16	Discussion	2	2	2	1	2
2		5	1	4	1	7	5	4		3	4		6	4	5	4	5	3	18	Combination of Teacher and Patient	2	2	2	2	2
2		5	1	4	2	1	4	2	Teacher led as i felt as though too much information was thrown at me durin the lecture. It didnt really sink in. I have to go over it a number of times to understand it fully.	3	5	It allows us to ask more question to patients and see their expression and listen to their stories. It help me undertsnad more about theor condition and lifestyle too. Also it help to practice soth the type of questions that should be asked and how they should be, some patients may be sensitive to certain wuestion, therefore these sessions help tackle this.	6	4	4	4	5	3	17	Patient led	2	2	2	2	2
2		2	1	4	1	1	5	4	Active listening	4	5	it would enable me to develop and enhance my communication skills further as i would become more confident in speaking and expressing my feelings.	6	5	5	4	5	3	19	Combination of Teacher and Patient	2	2	2	2	2
2		4	1	4	2	1	5	2	None	4	5	Allowed me to understand the conditions from a patient perspective	6	4	5	4	5	3	18	Patient led	2	2	2	2	2
2		4	1	4	1	2	5	4		4	5	counselling	6	4	5	4	5	3	18	Combination of Teacher and Patient	2	2	2	2	2
2		5	1	4	2	1	4	2	None.	4	4	Putting communication skills into practice.	6	5	4	4	5	3	18	Patient led	2	2	2	2	2
2		2	5	4	1	6	5	2	N/A	5	5	It adds to my learning and I was able to put my learning into practice	6	5	5	4	5	3	19	Patient led	2	2	2	2	2
2		3	5	4	1	7	5	4	NA	5	5	Practice and understanding development.	6	5	5	4	5	3	19	Combination of Teacher and Patient	2	2	2	2	2
2		4	2	4	1	2	5	4	Not applicable,I really enjoyed the session	3	5	the feedback I gained from patients was very helpful and I’ve taken a lot points away , I really enjoyed the session	6	5	5	5	5	3	20	Combination of Teacher and Patient	2	2	2	2	2
2		5	1	4	2	1	3	3	Quite repetitive with the same patients for each PPE	3	4	how heavily involved we are in the roles and what mistakes can lead to	6	4	5	5	5	3	19	Discussion	2	2	2	2	2
2		3	5	4	1	2	5	3	Questioning can tend to go off topic	4	5	First hand experience is very informative	8	4	5	5	5	1	19	Discussion	2	2	2	2	2
2		3	1	4	1	#NULL!	5	4		4	5		6	5	5	5	5	3	20	Combination of Teacher and Patient	2	2	2	2	2
2		3	1	4	1	#NULL!	5	4		4	5		6	5	5	5	5	3	20	Combination of Teacher and Patient	2	2	2	2	2
2		2	1	4	1	1	5	4	Active listening	5	5	Enables interactions between pateints.	6	5	5	5	5	3	20	Combination of Teacher and Patient	2	2	2	2	2
2		3	1	4	1	6	5	4		5	5	Personally, it was like a real experience and helped me to understand how it will be in the real life.	6	5	5	5	5	3	20	Combination of Teacher and Patient	2	2	2	2	2
2		3	1	4	1	#NULL!	4	4		5	4		6	4	5	5	5	3	19	Combination of Teacher and Patient	2	2	2	2	2
2		4	1	4	1	#NULL!	5	4	Active listening	5	5	Real life experiences	6	5	5	5	5	3	20	Combination of Teacher and Patient	2	2	2	2	2
